# Supplementary material for: New species of parasitic nasal mites infesting birds in Manitoba, Canada (Mesostigmata, Rhinonyssidae)
Source: Zookeys. 2018 Sep 25;(786):1–17. doi: 10.3897/zookeys.786.28767 (PMC6168614; doi:10.3897/zookeys.786.28767)
Supplement: XML Treatment for Sternostoma [file zookeys.786.28767-treatment1.xml]

<!DOCTYPE tp:taxon-treatment
  PUBLIC "-//TaxonX//DTD Taxonomic Treatment Publishing DTD v0 20100105//EN" "tax-treatment-NSO.dtd">
<tp:taxon-treatment xmlns:tp="http://www.plazi.org/taxpub"><tp:treatment-meta><kwd-group><label>Taxon classification</label><kwd><named-content xmlns:xlink="http://www.w3.org/1999/xlink" content-type="kingdom">Animalia</named-content></kwd><kwd><named-content xmlns:xlink="http://www.w3.org/1999/xlink" content-type="order">Mesostigmata</named-content></kwd><kwd><named-content xmlns:xlink="http://www.w3.org/1999/xlink" content-type="family">Rhinonyssidae</named-content></kwd></kwd-group><mixed-citation publication-type="journal"><person-group><name><surname>Knee</surname><given-names>Wayne</given-names></name></person-group><article-title>New species of parasitic nasal mites infesting birds in Manitoba, Canada (<tp:taxon-name><tp:taxon-name-part taxon-name-part-type="order">Mesostigmata</tp:taxon-name-part></tp:taxon-name>, <tp:taxon-name><tp:taxon-name-part taxon-name-part-type="family">Rhinonyssidae</tp:taxon-name-part></tp:taxon-name>)</article-title><source>Zookeys</source><day>25</day><month>9</month><year>2018</year><volume>2018</volume><issue>786</issue><fpage>1</fpage><lpage>17</lpage><pub-id pub-id-type="doi">10.3897/zookeys.786.28767</pub-id></mixed-citation></tp:treatment-meta><tp:nomenclature><label>Genus</label><tp:taxon-name>
              <tp:taxon-name-part taxon-name-part-type="genus" reg="Sternostoma">Sternostoma</tp:taxon-name-part>
            </tp:taxon-name><tp:taxon-authority>Berlese &amp; Trouessart, 1889</tp:taxon-authority></tp:nomenclature><tp:treatment-sec sec-type="type species" id="SECID0EAIAC"><title>Type species.</title><p><italic><tp:taxon-name><tp:taxon-name-part taxon-name-part-type="genus" reg="Sternostoma">Sternostoma</tp:taxon-name-part><tp:taxon-name-part taxon-name-part-type="species" reg="cryptorhynchum">cryptorhynchum</tp:taxon-name-part></tp:taxon-name></italic> Berlese &amp; Trouessart, 1889.</p><p><bold>Diagnosis.</bold> Stigmata dorsal or lateral, without peritreme. Gnathosoma ventral, only partially visible dorsally. Cheliceral digits small, less than one tenth the length of the chelicerae. One or two dorsal plates. Sternal and anal plates usually present.</p></tp:treatment-sec></tp:taxon-treatment>
