# Supplementary material for: New species of parasitic nasal mites infesting birds in Manitoba, Canada (Mesostigmata, Rhinonyssidae)
Source: Zookeys. 2018 Sep 25;(786):1–17. doi: 10.3897/zookeys.786.28767 (PMC6168614; doi:10.3897/zookeys.786.28767)
Supplement: XML Treatment for Sternostoma gallowayi [file zookeys.786.28767-treatment2.xml]

<!DOCTYPE tp:taxon-treatment
  PUBLIC "-//TaxonX//DTD Taxonomic Treatment Publishing DTD v0 20100105//EN" "tax-treatment-NSO.dtd">
<tp:taxon-treatment xmlns:tp="http://www.plazi.org/taxpub"><tp:treatment-meta><kwd-group><label>Taxon classification</label><kwd><named-content xmlns:xlink="http://www.w3.org/1999/xlink" content-type="kingdom">Animalia</named-content></kwd><kwd><named-content xmlns:xlink="http://www.w3.org/1999/xlink" content-type="order">Mesostigmata</named-content></kwd><kwd><named-content xmlns:xlink="http://www.w3.org/1999/xlink" content-type="family">Rhinonyssidae</named-content></kwd></kwd-group><mixed-citation publication-type="journal"><person-group><name><surname>Knee</surname><given-names>Wayne</given-names></name></person-group><article-title>New species of parasitic nasal mites infesting birds in Manitoba, Canada (<tp:taxon-name><tp:taxon-name-part taxon-name-part-type="order">Mesostigmata</tp:taxon-name-part></tp:taxon-name>, <tp:taxon-name><tp:taxon-name-part taxon-name-part-type="family">Rhinonyssidae</tp:taxon-name-part></tp:taxon-name>)</article-title><source>Zookeys</source><day>25</day><month>9</month><year>2018</year><volume>2018</volume><issue>786</issue><fpage>1</fpage><lpage>17</lpage><pub-id pub-id-type="doi">10.3897/zookeys.786.28767</pub-id></mixed-citation></tp:treatment-meta><tp:nomenclature><tp:taxon-name>
              <tp:taxon-name-part taxon-name-part-type="genus" reg="Sternostoma">Sternostoma</tp:taxon-name-part>
              <tp:taxon-name-part taxon-name-part-type="species" reg="gallowayi">gallowayi</tp:taxon-name-part>
              <object-id xmlns:xlink="http://www.w3.org/1999/xlink" content-type="zoobank" xlink:type="simple">http://zoobank.org/09B2A5E1-AB6E-42DB-9302-12A731B55EEE</object-id>
            </tp:taxon-name><tp:taxon-status xmlns:xlink="http://www.w3.org/1999/xlink" xlink:type="simple">sp. n.</tp:taxon-status><xref ref-type="fig" rid="F1">Figs 1</xref><xref ref-type="fig" rid="F2">, 2</xref><xref ref-type="fig" rid="F3">, 3</xref><xref ref-type="fig" rid="F4">, 4</xref><xref ref-type="fig" rid="F5">, 5</xref></tp:nomenclature><tp:treatment-sec sec-type="material" id="SECID0ERKAC"><title>Material examined.</title><p><bold><italic>Type material</italic>.</bold> Holotype: female (<ext-link xmlns:xlink="http://www.w3.org/1999/xlink" ext-link-type="uri" xlink:href="http://hol.osu.edu/spmInfo.html?id=CNC535681" xlink:type="simple">CNC535681</ext-link>) from horned lark (WK357), <italic><tp:taxon-name><tp:taxon-name-part taxon-name-part-type="genus" reg="Eremophila">Eremophila</tp:taxon-name-part><tp:taxon-name-part taxon-name-part-type="species" reg="alpestris">alpestris</tp:taxon-name-part></tp:taxon-name></italic>, Winnipeg, Manitoba, Canada, 22.x.2011, coll: T.D. Galloway. Paratypes: female (<ext-link xmlns:xlink="http://www.w3.org/1999/xlink" ext-link-type="uri" xlink:href="http://hol.osu.edu/spmInfo.html?id=CNC991940" xlink:type="simple">CNC991940</ext-link>) same collection information as holotype. Two females (<ext-link xmlns:xlink="http://www.w3.org/1999/xlink" ext-link-type="uri" xlink:href="http://hol.osu.edu/spmInfo.html?id=CNC991941" xlink:type="simple">CNC991941</ext-link>, <ext-link xmlns:xlink="http://www.w3.org/1999/xlink" ext-link-type="uri" xlink:href="http://hol.osu.edu/spmInfo.html?id=CNC991942" xlink:type="simple">CNC991942</ext-link>) from horned lark (WK625), Winnipeg, Manitoba, Canada, 5.viii.2014, coll. TD Galloway.</p><p><bold>Diagnosis female.</bold> Dorsum with two shields, podosomal shield large, covering most of podosoma with eight pairs of minute setae and two pairs of pore-like structures, opisthosomal shield medium-sized with two pairs of minute setae and four pairs of pore-like structures. Two pairs of minute setae in dorsal opisthosomal unsclerotised integument. Paranal setae on anal shield level with anus, postanal seta absent. Sternal shield longer than wide, three pairs of sternal setae (<italic>st1</italic>–<italic>3</italic>) on shield. Genital shield slightly reticulated lengthwise, broadly rounded posteriorly, seta <italic>st5</italic> on genital shield. Four pairs of minute setae in ventral opisthosomal unsclerotised integument. Ventral subcapitulum without setae. Ventrolateral and apical setae on tarsus II–IV thickened, baculiform and slightly curved distally.</p><p><bold>Description female. <italic>Dorsal idiosoma</italic></bold> (Figs <xref ref-type="fig" rid="F1">1</xref>–<xref ref-type="fig" rid="F2">2</xref>). Idiosoma 427 (387–468) long excluding gnathosoma 267 (260–274) wide. Podosomal shield 205 (201–212) long, 202 (193–217) wide covering most of podosoma, with eight pairs of minute setae with rounded tips 1.9 (1.8–2) long in alveoli, and two pairs of pore-like structures in alveoli on shield. Podosomal shield rounded anteriorly, slightly convex lateral margins, posterior margin straight, plate with granular texture and vacuolate areas (Figure <xref ref-type="fig" rid="F2">2</xref>). Opisthosomal plate quadrangular 150 (148–153) long and 159 (155–161) wide at widest point, slightly wider than long, narrowing posteriorly. Plate with granular texture and vacuolate areas, two pairs of minute setae with rounded tip in alveoli, and four pairs of pore-like structures in alveoli. Dorsal integument finely striated, two pairs of minute setae with rounded tip in unsclerotised integument lateral and posterolateral of opisthosomal shield. Stigmata 11 (9–12) wide, without peritreme, situated near posterior corners of podosomal shield. Anal shield dorsoterminal 60 (56–65) long and 48 (45–51) wide, thickened well sclerotised lateral margins, cribrum present, paranal setae minute with rounded tip 1.8 (1.5–2.1) level with anus, postanal seta absent.</p><fig id="F1" position="float" orientation="portrait"><label>Figure 1.</label><caption><p>Female <italic><tp:taxon-name><tp:taxon-name-part taxon-name-part-type="genus" reg="Sternostoma">Sternostoma</tp:taxon-name-part><tp:taxon-name-part taxon-name-part-type="species" reg="gallowayi">gallowayi</tp:taxon-name-part></tp:taxon-name></italic> sp. n. dorsal idiosoma.</p></caption><graphic xmlns:xlink="http://www.w3.org/1999/xlink" xlink:href="zookeys-786-001-g001.jpg" position="float" orientation="portrait" xlink:type="simple" id="oo_231061.jpg"/></fig><fig id="F2" position="float" orientation="portrait"><label>Figure 2.</label><caption><p>Female <italic><tp:taxon-name><tp:taxon-name-part taxon-name-part-type="genus" reg="Sternostoma">Sternostoma</tp:taxon-name-part><tp:taxon-name-part taxon-name-part-type="species" reg="gallowayi">gallowayi</tp:taxon-name-part></tp:taxon-name></italic> sp. n. podosomal shield.</p></caption><graphic xmlns:xlink="http://www.w3.org/1999/xlink" xlink:href="zookeys-786-001-g002.jpg" position="float" orientation="portrait" xlink:type="simple" id="oo_231062.jpg"/></fig><p><bold><italic>Ventral idiosoma</italic></bold> (Figure <xref ref-type="fig" rid="F3">3</xref>). Sternal shield poorly sclerotised, with weak punctation, slightly wider towards posterior, longer than wide, 124 (120–128) long and 76 (73–79) at widest point, setae <italic>st1</italic> (1.6), <italic>st2</italic> (1.5), <italic>st3</italic> (1.5) in alveoli on shield. Genital shield large, 124 (121–126) long and 76 (73–82) wide level with <italic>st5</italic>, seta <italic>st5</italic> (2.1) on shield, slight reticulations lengthwise, and posterior broadly rounded, pair of lyrifissures <italic>iv5</italic> off genital shield. Cuticle finely striated, four pairs of minute setae with rounded tips in ventral opisthosomal unsclerotised integument.</p><fig id="F3" position="float" orientation="portrait"><label>Figure 3.</label><caption><p>Female <italic><tp:taxon-name><tp:taxon-name-part taxon-name-part-type="genus" reg="Sternostoma">Sternostoma</tp:taxon-name-part><tp:taxon-name-part taxon-name-part-type="species" reg="gallowayi">gallowayi</tp:taxon-name-part></tp:taxon-name></italic> sp. n. ventral idiosoma including coxae.</p></caption><graphic xmlns:xlink="http://www.w3.org/1999/xlink" xlink:href="zookeys-786-001-g003.jpg" position="float" orientation="portrait" xlink:type="simple" id="oo_231063.jpg"/></fig><p><bold><italic>Gnathosoma</italic></bold> (Figure <xref ref-type="fig" rid="F4">4</xref>). Gnathosoma ventral in position, ventral length including palps 77 (69–82), maximum width 70 (68–73). Deutosternal groove present, deutosternal teeth absent, and subcapitulum without setae. Palps five-segmented, chaetotaxy <!--PageBreak-->of palps 0–3–3–2–5, all setae with rounded tips, palp apotele absent. Chelicerae widest proximally and tapering distally, 60 (57–63) long and 19 (18–20) at widest point, with small pointed fixed and moveable digits.</p><fig id="F4" position="float" orientation="portrait"><label>Figure 4.</label><caption><p>Female <italic><tp:taxon-name><tp:taxon-name-part taxon-name-part-type="genus" reg="Sternostoma">Sternostoma</tp:taxon-name-part><tp:taxon-name-part taxon-name-part-type="species" reg="gallowayi">gallowayi</tp:taxon-name-part></tp:taxon-name></italic> sp. n. (A) subcapitulum and palps, ventral aspect; (B) chelicerae.</p></caption><graphic xmlns:xlink="http://www.w3.org/1999/xlink" xlink:href="zookeys-786-001-g004.jpg" position="float" orientation="portrait" xlink:type="simple" id="oo_231064.jpg"/></fig><p><bold><italic>Legs</italic></bold> (Figure <xref ref-type="fig" rid="F5">5</xref>). Excluding ambulacra, length of leg I 257 (226–283), leg II 206 (175–228), leg III 215 (196–243), and leg IV 263 (260–266). Setation of legs I–IV: coxae 2–2–2–1; trochanters 3–3–4–4; femora 8–6–5–4; genua 9–6–6–6; tibiae 8–6–5–6; tarsi 19–17–17–17. Most leg setae simple, minute, with rounded tip, a few apical tarsal setae filamentous. Ventrolateral and apical setae on tarsus II–IV (7.5) thickened, baculiform and slightly curved distally.</p><fig id="F5" position="float" orientation="portrait"><label>Figure 5.</label><caption><p>Female <italic><tp:taxon-name><tp:taxon-name-part taxon-name-part-type="genus" reg="Sternostoma">Sternostoma</tp:taxon-name-part><tp:taxon-name-part taxon-name-part-type="species" reg="gallowayi">gallowayi</tp:taxon-name-part></tp:taxon-name></italic> sp. n. legs I–IV, coxae omitted.</p></caption><graphic xmlns:xlink="http://www.w3.org/1999/xlink" xlink:href="zookeys-786-001-g005.jpg" position="float" orientation="portrait" xlink:type="simple" id="oo_231065.jpg"/></fig><p><bold><italic>Male and immatures</italic></bold>. unknown</p></tp:treatment-sec><tp:treatment-sec sec-type="etymology" id="SECID0ESBAE"><title>Etymology.</title><p>This species is named after Dr. Terry D Galloway, who has tirelessly collected nasal mites and other bird-associated arthropods for many years, and has given me the opportunity to continue my studies of these unique mites.</p><p><bold>Remarks</bold>. The female of <italic><tp:taxon-name><tp:taxon-name-part taxon-name-part-type="genus" reg="Sternostoma">Sternostoma</tp:taxon-name-part><tp:taxon-name-part taxon-name-part-type="species" reg="gallowayi">gallowayi</tp:taxon-name-part></tp:taxon-name></italic> sp. n. is most similar to those of <italic><tp:taxon-name><tp:taxon-name-part taxon-name-part-type="genus" reg="Sternostoma">S.</tp:taxon-name-part><tp:taxon-name-part taxon-name-part-type="species" reg="sialiphilus">sialiphilus</tp:taxon-name-part></tp:taxon-name></italic> Hyland and Ford, and <italic><tp:taxon-name><tp:taxon-name-part taxon-name-part-type="genus" reg="Sternostoma">S.</tp:taxon-name-part><tp:taxon-name-part taxon-name-part-type="species" reg="loxiae">loxiae</tp:taxon-name-part></tp:taxon-name></italic> Fain. These species each have two dorsal shields which are similar in extent and shape, enlarged and elongated ventrolateral and apical setae on tarsus II–IV, no setae in the unsclerotised dorsal podosomal integument, four pairs of setae in the ventral opisthosomal integument, two or less pairs of setae in the dorsal opisthosomal integument, and lack a postanal seta. <italic><tp:taxon-name><tp:taxon-name-part taxon-name-part-type="genus" reg="Sternostoma">Sternostoma</tp:taxon-name-part><tp:taxon-name-part taxon-name-part-type="species" reg="sialiphilus">sialiphilus</tp:taxon-name-part></tp:taxon-name></italic> has been collected from the bank swallow (<italic><tp:taxon-name><tp:taxon-name-part taxon-name-part-type="genus" reg="Riparia">Riparia</tp:taxon-name-part><tp:taxon-name-part taxon-name-part-type="species" reg="riparia">riparia</tp:taxon-name-part></tp:taxon-name></italic>) in Canada, and the eastern bluebird (<italic><tp:taxon-name><tp:taxon-name-part taxon-name-part-type="genus" reg="Sialia">Sialia</tp:taxon-name-part><tp:taxon-name-part taxon-name-part-type="species" reg="sialis">sialis</tp:taxon-name-part></tp:taxon-name></italic>) in the United States (<xref ref-type="bibr" rid="B18">Hyland and Ford 1961</xref>, <xref ref-type="bibr" rid="B20">Knee et al. 2008</xref>). <italic><tp:taxon-name><tp:taxon-name-part taxon-name-part-type="genus" reg="Sternostoma">Sternostoma</tp:taxon-name-part><tp:taxon-name-part taxon-name-part-type="species" reg="loxiae">loxiae</tp:taxon-name-part></tp:taxon-name></italic> has been collected from the red crossbill (<italic><tp:taxon-name><tp:taxon-name-part taxon-name-part-type="genus" reg="Loxia">Loxia</tp:taxon-name-part><tp:taxon-name-part taxon-name-part-type="species" reg="curvirostra">curvirostra</tp:taxon-name-part></tp:taxon-name></italic>) in Canada and Belgium, from the American yellow warbler (<italic><tp:taxon-name><tp:taxon-name-part taxon-name-part-type="genus" reg="Dendroica">Dendroica</tp:taxon-name-part><tp:taxon-name-part taxon-name-part-type="species" reg="petechia">petechia</tp:taxon-name-part></tp:taxon-name></italic>), and mountain bluebird (<italic><tp:taxon-name><tp:taxon-name-part taxon-name-part-type="genus" reg="Sialia">Sialia</tp:taxon-name-part><tp:taxon-name-part taxon-name-part-type="species" reg="currucoides">currucoides</tp:taxon-name-part></tp:taxon-name></italic>) in Canada (<xref ref-type="bibr" rid="B11">Fain 1965</xref>, <xref ref-type="bibr" rid="B20">Knee et al. 2008</xref>, <xref ref-type="bibr" rid="B19">Knee and Galloway 2017</xref>).</p><p>Female <italic><tp:taxon-name><tp:taxon-name-part taxon-name-part-type="genus" reg="Sternostoma">S.</tp:taxon-name-part><tp:taxon-name-part taxon-name-part-type="species" reg="gallowayi">gallowayi</tp:taxon-name-part></tp:taxon-name></italic> can be distinguished from that of <italic><tp:taxon-name><tp:taxon-name-part taxon-name-part-type="genus" reg="Sternostoma">S.</tp:taxon-name-part><tp:taxon-name-part taxon-name-part-type="species" reg="sialiphilus">sialiphilus</tp:taxon-name-part></tp:taxon-name></italic> and <italic><tp:taxon-name><tp:taxon-name-part taxon-name-part-type="genus" reg="Sternostoma">S.</tp:taxon-name-part><tp:taxon-name-part taxon-name-part-type="species" reg="loxiae">loxiae</tp:taxon-name-part></tp:taxon-name></italic> by having eight pairs of setae and two pairs of pores on the podosomal shield, <italic><tp:taxon-name><tp:taxon-name-part taxon-name-part-type="genus" reg="Sternostoma">S.</tp:taxon-name-part><tp:taxon-name-part taxon-name-part-type="species" reg="sialiphilus">sialiphilus</tp:taxon-name-part></tp:taxon-name></italic> has nine pairs of setae, <italic><tp:taxon-name><tp:taxon-name-part taxon-name-part-type="genus" reg="Sternostoma">S.</tp:taxon-name-part><tp:taxon-name-part taxon-name-part-type="species" reg="loxiae">loxiae</tp:taxon-name-part></tp:taxon-name></italic> has seven pairs of setae; two pairs of setae and four pairs of pores on the opisthosomal shield, <italic><tp:taxon-name><tp:taxon-name-part taxon-name-part-type="genus" reg="Sternostoma">S.</tp:taxon-name-part><tp:taxon-name-part taxon-name-part-type="species" reg="sialiphilus">sialiphilus</tp:taxon-name-part></tp:taxon-name></italic> has one pair of setae and three pairs of pores, <italic><tp:taxon-name><tp:taxon-name-part taxon-name-part-type="genus" reg="Sternostoma">S.</tp:taxon-name-part><tp:taxon-name-part taxon-name-part-type="species" reg="loxiae">loxiae</tp:taxon-name-part></tp:taxon-name></italic> has three pairs of setae and two pairs of pores on the shield; two pairs of setae in the dorsal opisthosomal unsclerotised integument, <italic><tp:taxon-name><tp:taxon-name-part taxon-name-part-type="genus" reg="Sternostoma">S.</tp:taxon-name-part><tp:taxon-name-part taxon-name-part-type="species" reg="sialiphilus">sialiphilus</tp:taxon-name-part></tp:taxon-name></italic> and <italic><tp:taxon-name><tp:taxon-name-part taxon-name-part-type="genus" reg="Sternostoma">S.</tp:taxon-name-part><tp:taxon-name-part taxon-name-part-type="species" reg="loxiae">loxiae</tp:taxon-name-part></tp:taxon-name></italic> have one pair; paranal setae level with anus, <italic><tp:taxon-name><tp:taxon-name-part taxon-name-part-type="genus" reg="Sternostoma">S.</tp:taxon-name-part><tp:taxon-name-part taxon-name-part-type="species" reg="sialiphilus">sialiphilus</tp:taxon-name-part></tp:taxon-name></italic> and <italic><tp:taxon-name><tp:taxon-name-part taxon-name-part-type="genus" reg="Sternostoma">S.</tp:taxon-name-part><tp:taxon-name-part taxon-name-part-type="species" reg="loxiae">loxiae</tp:taxon-name-part></tp:taxon-name></italic> the paranal setae are posterior to the anus; baculiform ventrolateral and apical setae on tarsus II–IV which are not distally inflated, <italic><tp:taxon-name><tp:taxon-name-part taxon-name-part-type="genus" reg="Sternostoma">S.</tp:taxon-name-part><tp:taxon-name-part taxon-name-part-type="species" reg="sialiphilus">sialiphilus</tp:taxon-name-part></tp:taxon-name></italic> and <italic><tp:taxon-name><tp:taxon-name-part taxon-name-part-type="genus" reg="Sternostoma">S.</tp:taxon-name-part><tp:taxon-name-part taxon-name-part-type="species" reg="loxiae">loxiae</tp:taxon-name-part></tp:taxon-name></italic> have distally inflated ventrolateral and apical setae on tarsus II–IV. <italic><tp:taxon-name><tp:taxon-name-part taxon-name-part-type="genus" reg="Sternostoma">Sternostoma</tp:taxon-name-part><tp:taxon-name-part taxon-name-part-type="species" reg="gallowayi">gallowayi</tp:taxon-name-part></tp:taxon-name></italic> differs specifically from <italic><tp:taxon-name><tp:taxon-name-part taxon-name-part-type="genus" reg="Sternostoma">S.</tp:taxon-name-part><tp:taxon-name-part taxon-name-part-type="species" reg="sialiphilus">sialiphilus</tp:taxon-name-part></tp:taxon-name></italic> by the presence of seta <italic>st5</italic> on the genital shield, which is absent in <italic><tp:taxon-name><tp:taxon-name-part taxon-name-part-type="genus" reg="Sternostoma">S.</tp:taxon-name-part><tp:taxon-name-part taxon-name-part-type="species" reg="sialiphilus">sialiphilus</tp:taxon-name-part></tp:taxon-name></italic>, and the absence of contiguous alveoli between the podosomal and opisthosomal shields which are present in <italic><tp:taxon-name><tp:taxon-name-part taxon-name-part-type="genus" reg="Sternostoma">S.</tp:taxon-name-part><tp:taxon-name-part taxon-name-part-type="species" reg="sialiphilus">sialiphilus</tp:taxon-name-part></tp:taxon-name></italic>. <italic><tp:taxon-name><tp:taxon-name-part taxon-name-part-type="genus" reg="Sternostoma">Sternostoma</tp:taxon-name-part><tp:taxon-name-part taxon-name-part-type="species" reg="gallowayi">gallowayi</tp:taxon-name-part></tp:taxon-name></italic> differs specifically from <italic><tp:taxon-name><tp:taxon-name-part taxon-name-part-type="genus" reg="Sternostoma">S.</tp:taxon-name-part><tp:taxon-name-part taxon-name-part-type="species" reg="loxiae">loxiae</tp:taxon-name-part></tp:taxon-name></italic> by having slight reticulation lengthwise on the genital shield, this reticulation is well-developed in <italic><tp:taxon-name><tp:taxon-name-part taxon-name-part-type="genus" reg="Sternostoma">S.</tp:taxon-name-part><tp:taxon-name-part taxon-name-part-type="species" reg="loxiae">loxiae</tp:taxon-name-part></tp:taxon-name></italic> (<xref ref-type="bibr" rid="B12">Fain 1966a</xref>). Comparisons were made using species descriptions from the literature and examining voucher material.</p><p>Horned larks are not commonly submitted to wildlife rehabilitation hospitals in Manitoba. Only six specimens have been submitted since 1994, five of which were examined for nasal mites. Of these, two were infested with <italic><tp:taxon-name><tp:taxon-name-part taxon-name-part-type="genus" reg="Sternostoma">S.</tp:taxon-name-part><tp:taxon-name-part taxon-name-part-type="species" reg="gallowayi">gallowayi</tp:taxon-name-part></tp:taxon-name></italic>.</p><!--PageBreak--></tp:treatment-sec><ref-list><ref id="B18"><mixed-citation xmlns:xlink="http://www.w3.org/1999/xlink" xlink:type="simple"><person-group><name name-style="western"><surname>Hyland</surname><given-names>KE</given-names></name><name name-style="western"><surname>Ford</surname><given-names>HG</given-names></name></person-group> (<year>1961</year>) <article-title><italic><tp:taxon-name><tp:taxon-name-part taxon-name-part-type="genus">Sternostonia</tp:taxon-name-part><tp:taxon-name-part taxon-name-part-type="species">sialiphilus</tp:taxon-name-part></tp:taxon-name></italic> n. sp. (<tp:taxon-name><tp:taxon-name-part taxon-name-part-type="subclass">Acarina</tp:taxon-name-part></tp:taxon-name> : <tp:taxon-name><tp:taxon-name-part taxon-name-part-type="family">Rhinonyssidae</tp:taxon-name-part></tp:taxon-name>) from the nasal cavities of the eastern bluebird, <italic><tp:taxon-name><tp:taxon-name-part taxon-name-part-type="genus">Sialia</tp:taxon-name-part><tp:taxon-name-part taxon-name-part-type="species">sialis</tp:taxon-name-part></tp:taxon-name></italic> (Linnaeus).</article-title><source>Journal of Parasitology</source><volume>47</volume>: <fpage>101</fpage>–<lpage>103</lpage>.</mixed-citation></ref><ref id="B20"><mixed-citation xmlns:xlink="http://www.w3.org/1999/xlink" xlink:type="simple"><person-group><name name-style="western"><surname>Knee</surname><given-names>W</given-names></name><name name-style="western"><surname>Proctor</surname><given-names>H</given-names></name><name name-style="western"><surname>Galloway</surname><given-names>T</given-names></name></person-group> (<year>2008</year>) <article-title>Survey of nasal mites (<tp:taxon-name><tp:taxon-name-part taxon-name-part-type="family">Rhinonyssidae</tp:taxon-name-part></tp:taxon-name>, <tp:taxon-name><tp:taxon-name-part taxon-name-part-type="family">Ereynetidae</tp:taxon-name-part></tp:taxon-name>, and <tp:taxon-name><tp:taxon-name-part taxon-name-part-type="family">Turbinoptidae</tp:taxon-name-part></tp:taxon-name>) associated with birds in Alberta and Manitoba, Canada.</article-title><source>The Canadian Entomologist</source><volume>140</volume>: <fpage>364</fpage>–<lpage>379</lpage>. <ext-link xlink:type="simple" ext-link-type="doi" xlink:href="10.4039/n08-017">https://doi.org/10.4039/n08-017</ext-link></mixed-citation></ref><ref id="B11"><mixed-citation xmlns:xlink="http://www.w3.org/1999/xlink" xlink:type="simple"><person-group><name name-style="western"><surname>Fain</surname><given-names>A</given-names></name></person-group> (<year>1965</year>) <article-title>Diagnoses d’acariens parasites nouveaux.</article-title><source>Revue de Zoologie et de Botanique Africaines</source><volume>72</volume>: <fpage>152</fpage>–<lpage>160</lpage>.</mixed-citation></ref><ref id="B19"><mixed-citation xmlns:xlink="http://www.w3.org/1999/xlink" xlink:type="simple"><person-group><name name-style="western"><surname>Knee</surname><given-names>W</given-names></name><name name-style="western"><surname>Galloway</surname><given-names>TD</given-names></name></person-group> (<year>2017</year>) <article-title>New host and locality records for endoparasitic nasal mites (<tp:taxon-name><tp:taxon-name-part taxon-name-part-type="subclass">Acari</tp:taxon-name-part></tp:taxon-name>: <tp:taxon-name><tp:taxon-name-part taxon-name-part-type="family">Rhinonyssidae</tp:taxon-name-part></tp:taxon-name>, <tp:taxon-name><tp:taxon-name-part taxon-name-part-type="family">Turbinoptidae</tp:taxon-name-part></tp:taxon-name>, and <tp:taxon-name><tp:taxon-name-part taxon-name-part-type="family">Ereynetidae</tp:taxon-name-part></tp:taxon-name>) infesting birds in Manitoba, Canada.</article-title><source>The Canadian Entomologist</source><volume>149</volume>: <fpage>89</fpage>–<lpage>103</lpage>. <ext-link xlink:type="simple" ext-link-type="doi" xlink:href="10.4039/tce.2016.47">https://doi.org/10.4039/tce.2016.47</ext-link></mixed-citation></ref><ref id="B12"><mixed-citation xmlns:xlink="http://www.w3.org/1999/xlink" xlink:type="simple"><person-group><name name-style="western"><surname>Fain</surname><given-names>A</given-names></name></person-group> (<year>1966a</year>) <article-title>Les acariens parasites nasicoles des oiseaux de Belgique. V. Deux nouvelles especes de <tp:taxon-name><tp:taxon-name-part taxon-name-part-type="family">Rhinonyssidae</tp:taxon-name-part></tp:taxon-name>.</article-title><source>Bulletin et Annales de la Societe Entomologique de Belgique</source><volume>102</volume>: <fpage>117</fpage>–<lpage>122</lpage>.</mixed-citation></ref></ref-list></tp:taxon-treatment>
