# Supplementary material for: New species of parasitic nasal mites infesting birds in Manitoba, Canada (Mesostigmata, Rhinonyssidae)
Source: Zookeys. 2018 Sep 25;(786):1–17. doi: 10.3897/zookeys.786.28767 (PMC6168614; doi:10.3897/zookeys.786.28767)
Supplement: XML Treatment for Vitznyssus [file zookeys.786.28767-treatment3.xml]

<!DOCTYPE tp:taxon-treatment
  PUBLIC "-//TaxonX//DTD Taxonomic Treatment Publishing DTD v0 20100105//EN" "tax-treatment-NSO.dtd">
<tp:taxon-treatment xmlns:tp="http://www.plazi.org/taxpub"><tp:treatment-meta><kwd-group><label>Taxon classification</label><kwd><named-content xmlns:xlink="http://www.w3.org/1999/xlink" content-type="kingdom">Animalia</named-content></kwd><kwd><named-content xmlns:xlink="http://www.w3.org/1999/xlink" content-type="order">Mesostigmata</named-content></kwd><kwd><named-content xmlns:xlink="http://www.w3.org/1999/xlink" content-type="family">Rhinonyssidae</named-content></kwd></kwd-group><mixed-citation publication-type="journal"><person-group><name><surname>Knee</surname><given-names>Wayne</given-names></name></person-group><article-title>New species of parasitic nasal mites infesting birds in Manitoba, Canada (<tp:taxon-name><tp:taxon-name-part taxon-name-part-type="order">Mesostigmata</tp:taxon-name-part></tp:taxon-name>, <tp:taxon-name><tp:taxon-name-part taxon-name-part-type="family">Rhinonyssidae</tp:taxon-name-part></tp:taxon-name>)</article-title><source>Zookeys</source><day>25</day><month>9</month><year>2018</year><volume>2018</volume><issue>786</issue><fpage>1</fpage><lpage>17</lpage><pub-id pub-id-type="doi">10.3897/zookeys.786.28767</pub-id></mixed-citation></tp:treatment-meta><tp:nomenclature><label>Genus</label><tp:taxon-name>
              <tp:taxon-name-part taxon-name-part-type="genus" reg="Vitznyssus">Vitznyssus</tp:taxon-name-part>
            </tp:taxon-name><tp:taxon-authority>Castro, 1948</tp:taxon-authority></tp:nomenclature><tp:treatment-sec sec-type="type species" id="SECID0EPOAE"><title>Type species:</title><p><italic><tp:taxon-name><tp:taxon-name-part taxon-name-part-type="genus" reg="Dermanyssus">Dermanyssus</tp:taxon-name-part><tp:taxon-name-part taxon-name-part-type="species" reg="nitschi">nitschi</tp:taxon-name-part></tp:taxon-name></italic> Giebel, 1871 (=<italic><tp:taxon-name><tp:taxon-name-part taxon-name-part-type="genus" reg="Vitznyssus">Vitznyssus</tp:taxon-name-part><tp:taxon-name-part taxon-name-part-type="species" reg="caprimulgi">caprimulgi</tp:taxon-name-part></tp:taxon-name></italic> (Fain, 1957))</p></tp:treatment-sec><tp:treatment-sec sec-type="diagnosis" id="SECID0ELPAE"><title>Diagnosis.</title><p>Female mites of <italic><tp:taxon-name><tp:taxon-name-part taxon-name-part-type="genus" reg="Vitznyssus">Vitznyssus</tp:taxon-name-part></tp:taxon-name></italic> species are defined by <xref ref-type="bibr" rid="B2">Butenko (1984)</xref> as relatively long and slim, with long and thin legs, stigma with short peritreme level with coxa III, anal shield with well-defined cribrum, single podosomal shield on dorsal idiosoma, chelicerae long and thin distally with thickened bases, well-developed tritosternum and deutosternum with denticles.</p></tp:treatment-sec><tp:treatment-sec sec-type="remarks" id="SECID0E3PAE"><title>Remarks.</title><p><italic><tp:taxon-name><tp:taxon-name-part taxon-name-part-type="genus" reg="Vitznyssus">Vitznyssus</tp:taxon-name-part></tp:taxon-name></italic> is a small genus comprised of seven species collected from two disparate orders of birds: <italic><tp:taxon-name><tp:taxon-name-part taxon-name-part-type="genus" reg="Vitznyssus">V.</tp:taxon-name-part><tp:taxon-name-part taxon-name-part-type="species" reg="afrotis">afrotis</tp:taxon-name-part></tp:taxon-name></italic> (Fain), <italic><tp:taxon-name><tp:taxon-name-part taxon-name-part-type="genus" reg="Vitznyssus">V.</tp:taxon-name-part><tp:taxon-name-part taxon-name-part-type="species" reg="neotis">neotis</tp:taxon-name-part></tp:taxon-name></italic> (Fain), <italic><tp:taxon-name><tp:taxon-name-part taxon-name-part-type="genus" reg="Vitznyssus">V.</tp:taxon-name-part><tp:taxon-name-part taxon-name-part-type="species" reg="tetragis">tetragis</tp:taxon-name-part></tp:taxon-name></italic> Butenko, <italic><tp:taxon-name><tp:taxon-name-part taxon-name-part-type="genus" reg="Vitznyssus">V.</tp:taxon-name-part><tp:taxon-name-part taxon-name-part-type="species" reg="vitzthumi">vitzthumi</tp:taxon-name-part></tp:taxon-name></italic> (Fain) from <tp:taxon-name><tp:taxon-name-part taxon-name-part-type="family">Otididae</tp:taxon-name-part></tp:taxon-name>, <tp:taxon-name><tp:taxon-name-part taxon-name-part-type="order">Gruiformes</tp:taxon-name-part></tp:taxon-name>; <italic><tp:taxon-name><tp:taxon-name-part taxon-name-part-type="genus" reg="Vitznyssus">V.</tp:taxon-name-part><tp:taxon-name-part taxon-name-part-type="species" reg="caprimulgi">caprimulgi</tp:taxon-name-part></tp:taxon-name></italic> (Fain), <italic><tp:taxon-name><tp:taxon-name-part taxon-name-part-type="genus" reg="Vitznyssus">V.</tp:taxon-name-part><tp:taxon-name-part taxon-name-part-type="species" reg="scotornis">scotornis</tp:taxon-name-part></tp:taxon-name></italic> (Fain), and <italic><tp:taxon-name><tp:taxon-name-part taxon-name-part-type="genus" reg="Vitznyssus">V.</tp:taxon-name-part><tp:taxon-name-part taxon-name-part-type="species" reg="tsachevi">tsachevi</tp:taxon-name-part></tp:taxon-name></italic> Dimov and Rojas from <tp:taxon-name><tp:taxon-name-part taxon-name-part-type="family">Caprimulgidae</tp:taxon-name-part></tp:taxon-name>, <tp:taxon-name><tp:taxon-name-part taxon-name-part-type="order">Caprimulgiformes</tp:taxon-name-part></tp:taxon-name> (<xref ref-type="bibr" rid="B10">Fain 1957b</xref>, <xref ref-type="bibr" rid="B13">1966b</xref>, <xref ref-type="bibr" rid="B2">Butenko 1984</xref>, <xref ref-type="bibr" rid="B5">Dimov and de Rojas 2012</xref>). <xref ref-type="bibr" rid="B2">Butenko (1984)</xref> placed five <italic><tp:taxon-name><tp:taxon-name-part taxon-name-part-type="genus" reg="Astridiella">Astridiella</tp:taxon-name-part></tp:taxon-name></italic> Fain, 1957 species described by Fain into <italic><tp:taxon-name><tp:taxon-name-part taxon-name-part-type="genus" reg="Vitznyssus">Vitznyssus</tp:taxon-name-part></tp:taxon-name></italic>.</p></tp:treatment-sec><ref-list><ref id="B2"><mixed-citation xmlns:xlink="http://www.w3.org/1999/xlink" xlink:type="simple"><person-group><name name-style="western"><surname>Butenko</surname><given-names>OM</given-names></name></person-group> (<year>1984</year>) <source>Non-passerine nasal mites of Russia.</source><publisher-name>Zoological Institute</publisher-name>, <publisher-loc>Russian Academy of Science, Saint Petersburg, Russia</publisher-loc>, <size units="page">188 pp</size>.</mixed-citation></ref><ref id="B10"><mixed-citation xmlns:xlink="http://www.w3.org/1999/xlink" xlink:type="simple"><person-group><name name-style="western"><surname>Fain</surname><given-names>A</given-names></name></person-group> (<year>1957b</year>) <article-title>Les acariens du genre <italic><tp:taxon-name><tp:taxon-name-part taxon-name-part-type="genus">Astridiella</tp:taxon-name-part></tp:taxon-name></italic> n.g. (<tp:taxon-name><tp:taxon-name-part taxon-name-part-type="family">Rhinonyssidae</tp:taxon-name-part></tp:taxon-name>) parasites nasicoles de l’engoulevent et de l’outarde.</article-title><source>Rivista di Parassitologia</source><volume>18</volume>: <fpage>91</fpage>–<lpage>102</lpage>.</mixed-citation></ref><ref id="B13"><mixed-citation xmlns:xlink="http://www.w3.org/1999/xlink" xlink:type="simple"><person-group><name name-style="western"><surname>Fain</surname><given-names>A</given-names></name></person-group> (<year>1966b</year>) <article-title>Notes sur quelques <tp:taxon-name><tp:taxon-name-part taxon-name-part-type="family">Rhinonyssidae</tp:taxon-name-part></tp:taxon-name> (<tp:taxon-name><tp:taxon-name-part taxon-name-part-type="subclass">Acari</tp:taxon-name-part></tp:taxon-name>: <tp:taxon-name><tp:taxon-name-part taxon-name-part-type="order">Mesostigmata</tp:taxon-name-part></tp:taxon-name>).</article-title><source>Revue de Zoologie et de Botanique Africaines</source><volume>74</volume>: <fpage>83</fpage>–<lpage>96</lpage>.</mixed-citation></ref><ref id="B5"><mixed-citation xmlns:xlink="http://www.w3.org/1999/xlink" xlink:type="simple"><person-group><name name-style="western"><surname>Dimov</surname><given-names>I</given-names></name><name name-style="western"><surname>de Rojas</surname><given-names>M</given-names></name></person-group> (<year>2012</year>) <article-title>One new species of nasal mites of the genus <italic><tp:taxon-name><tp:taxon-name-part taxon-name-part-type="genus">Vitznyssus</tp:taxon-name-part></tp:taxon-name></italic> (<tp:taxon-name><tp:taxon-name-part taxon-name-part-type="family">Rhinonyssidae</tp:taxon-name-part></tp:taxon-name>) from the Leningrad province, Russia.</article-title><source>Journal of the Acarological Society of Japan</source><volume>21</volume>: <fpage>125</fpage>–<lpage>130</lpage>.</mixed-citation></ref></ref-list></tp:taxon-treatment>
