# Supplementary material for: New species of parasitic nasal mites infesting birds in Manitoba, Canada (Mesostigmata, Rhinonyssidae)
Source: Zookeys. 2018 Sep 25;(786):1–17. doi: 10.3897/zookeys.786.28767 (PMC6168614; doi:10.3897/zookeys.786.28767)
Supplement: XML Treatment for Vitznyssus erici [file zookeys.786.28767-treatment4.xml]

<!DOCTYPE tp:taxon-treatment
  PUBLIC "-//TaxonX//DTD Taxonomic Treatment Publishing DTD v0 20100105//EN" "tax-treatment-NSO.dtd">
<tp:taxon-treatment xmlns:tp="http://www.plazi.org/taxpub"><tp:treatment-meta><kwd-group><label>Taxon classification</label><kwd><named-content xmlns:xlink="http://www.w3.org/1999/xlink" content-type="kingdom">Animalia</named-content></kwd><kwd><named-content xmlns:xlink="http://www.w3.org/1999/xlink" content-type="order">Mesostigmata</named-content></kwd><kwd><named-content xmlns:xlink="http://www.w3.org/1999/xlink" content-type="family">Rhinonyssidae</named-content></kwd></kwd-group><mixed-citation publication-type="journal"><person-group><name><surname>Knee</surname><given-names>Wayne</given-names></name></person-group><article-title>New species of parasitic nasal mites infesting birds in Manitoba, Canada (<tp:taxon-name><tp:taxon-name-part taxon-name-part-type="order">Mesostigmata</tp:taxon-name-part></tp:taxon-name>, <tp:taxon-name><tp:taxon-name-part taxon-name-part-type="family">Rhinonyssidae</tp:taxon-name-part></tp:taxon-name>)</article-title><source>Zookeys</source><day>25</day><month>9</month><year>2018</year><volume>2018</volume><issue>786</issue><fpage>1</fpage><lpage>17</lpage><pub-id pub-id-type="doi">10.3897/zookeys.786.28767</pub-id></mixed-citation></tp:treatment-meta><tp:nomenclature><tp:taxon-name>
              <tp:taxon-name-part taxon-name-part-type="genus" reg="Vitznyssus">Vitznyssus</tp:taxon-name-part>
              <tp:taxon-name-part taxon-name-part-type="species" reg="erici">erici</tp:taxon-name-part>
              <object-id xmlns:xlink="http://www.w3.org/1999/xlink" content-type="zoobank" xlink:type="simple">http://zoobank.org/FF7BF246-7432-4B04-B887-0AFA708B1082</object-id>
            </tp:taxon-name><tp:taxon-status xmlns:xlink="http://www.w3.org/1999/xlink" xlink:type="simple">sp. n.</tp:taxon-status><xref ref-type="fig" rid="F6">Figs 6</xref><xref ref-type="fig" rid="F7">, 7</xref><xref ref-type="fig" rid="F8">, 8</xref><xref ref-type="fig" rid="F9">, 9</xref><!--PageBreak--><!--PageBreak--></tp:nomenclature><tp:treatment-sec sec-type="material" id="SECID0EGWAE"><title>Material examined.</title><p><bold><italic>Type material</italic>.</bold> Holotype: female (<ext-link xmlns:xlink="http://www.w3.org/1999/xlink" ext-link-type="uri" xlink:href="http://hol.osu.edu/spmInfo.html?id=CNC535647" xlink:type="simple">CNC535647</ext-link>) from common nighthawk (WK273), <italic><tp:taxon-name><tp:taxon-name-part taxon-name-part-type="genus" reg="Chordeiles">Chordeiles</tp:taxon-name-part><tp:taxon-name-part taxon-name-part-type="species" reg="minor">minor</tp:taxon-name-part></tp:taxon-name></italic>, Winnipeg, Manitoba, Canada, 4.ix.2010, coll: T.D. Galloway. Paratypes: two females (<ext-link xmlns:xlink="http://www.w3.org/1999/xlink" ext-link-type="uri" xlink:href="http://hol.osu.edu/spmInfo.html?id=CNC991938" xlink:type="simple">CNC991938</ext-link>, <ext-link xmlns:xlink="http://www.w3.org/1999/xlink" ext-link-type="uri" xlink:href="http://hol.osu.edu/spmInfo.html?id=CNC991939" xlink:type="simple">CNC991939</ext-link>) same collection information as holotype.</p></tp:treatment-sec><tp:treatment-sec sec-type="diagnosis" id="SECID0E3WAE"><title>Diagnosis female.</title><p>Large mite with one dorsal shield, podosomal shield longer than wide, rounded anteriorly, constricted posteriorly with irregular margins posterolaterally, six pairs of setiform setae, vacuolate areas and irregular transverse lines on podosomal shield. Subposterior setal pair on podosomal shield elongate, nearly twice as long as all other podosomal shield setae. Four pairs of setiform setae lateral and posterolateral of podosomal shield. Doral and ventral hysterosoma without small shieldlets. Sternal shield small, poorly sclerotised, constricted posteriorly, seta <italic>st1</italic> and lyrifissure <italic>iv1</italic> on sternal shield, setae <italic>st2</italic>, <italic>st3</italic>, and lyrifissure <italic>iv2</italic> off sternal shield. Genital shield elongate and narrow with parallel sides, seta <italic>st5</italic> off genital shield. Paranal setae setiform with filamentous tip anterior to anus, postanal seta setiform with filamentous tip slightly shorter than paranal setae. Well-developed tritosternum with paired laciniae. Palp apotele two-tined with bifid tips.</p></tp:treatment-sec><tp:treatment-sec sec-type="description" id="SECID0EOXAE"><title>Description female.</title><p><bold><italic>Dorsal idiosoma</italic></bold> (Figure <xref ref-type="fig" rid="F6">6</xref>). Idiosoma 1016 (953–1168) long excluding gnathosoma, 493 (434–550) wide. Podosomal shield 387 (372–410) long, 261 (256–270) wide, rounded anteriorly, constricted posteriorly with irregular margins posterolaterally, six pairs of setiform setae, vacuolate areas and irregular transverse lines on podosomal shield. Subposterior setal pair on podosomal shield elongate 23 (21–27), almost twice as long as all other podosomal shield setae 12 (8–16). Dorsal integument finely striated, four pairs of setiform setae in unsclerotised integument lat<!--PageBreak-->eral and posterolateral of podosomal shield, 15–16 pairs of setiform setae 20 (15–22) and two pairs of pore-like structures in dorsal opisthosomal unsclerotised integument. Stigmata with short peritremes 54 (53–55).</p><fig id="F6" position="float" orientation="portrait"><label>Figure 6.</label><caption><p>Female <italic><tp:taxon-name><tp:taxon-name-part taxon-name-part-type="genus" reg="Vitznyssus">Vitznyssus</tp:taxon-name-part><tp:taxon-name-part taxon-name-part-type="species" reg="erici">erici</tp:taxon-name-part></tp:taxon-name></italic> sp. n. dorsal idiosoma.</p></caption><graphic xmlns:xlink="http://www.w3.org/1999/xlink" xlink:href="zookeys-786-001-g006.jpg" position="float" orientation="portrait" xlink:type="simple" id="oo_231066.jpg"/></fig><!--PageBreak--><!--PageBreak--><p><bold><italic>Ventral idiosoma</italic></bold> (Figure <xref ref-type="fig" rid="F7">7</xref>). Sternal shield reduced and poorly sclerotised, 83 (80–87) long and 86 (86–87) maximum width anteriorly, constricted posteriorly, shield with irregular transverse lines, seta <italic>st1</italic> (18) and lyrifissure <italic>iv1</italic> on sternal shield. Setae <italic>st2</italic> (20), <italic>st3</italic> (19), and lyrifissure <italic>iv2</italic> in unsclerotised integument off sternal shield. Genital shield elongate and narrow, 196 (193–200) long and 40 (37–43) wide, parallel sides and reticulated lengthwise, seta <italic>st5</italic> (11) and pair of lyrifissures <italic>iv5</italic> off genital shield. Cuticle finely striated, 11 pairs of setiform setae in ventral opisthosomal unsclerotised integument. Anal shield 162 (155–169) long and 114 (112–115) wide, thickened lateral margins, cribrum present, paranal setae 46 (45–48) setiform with filamentous tip anterior to anus, postanal seta 32 (30–36) setiform with filamentous tip slightly shorter than paranal setae.</p><fig id="F7" position="float" orientation="portrait"><label>Figure 7.</label><caption><p>Female <italic><tp:taxon-name><tp:taxon-name-part taxon-name-part-type="genus" reg="Vitznyssus">Vitznyssus</tp:taxon-name-part><tp:taxon-name-part taxon-name-part-type="species" reg="erici">erici</tp:taxon-name-part></tp:taxon-name></italic> sp. n. ventral idiosoma including coxae.</p></caption><graphic xmlns:xlink="http://www.w3.org/1999/xlink" xlink:href="zookeys-786-001-g007.jpg" position="float" orientation="portrait" xlink:type="simple" id="oo_231067.jpg"/></fig><p><bold><italic>Gnathosoma</italic></bold> (Figure <xref ref-type="fig" rid="F8">8</xref>). Gnathosoma terminal, ventral length including palps 236 (225–242), width 160 (152–166) posterior to <italic>pc</italic> seta. Subcapitulum with 10 rows of paired deutosternal denticles. Subcapitular setae setiform, <italic>pc</italic> 20 (15–23), <italic>h1</italic> 13 (12–14), <italic>h2</italic> 13 (11–15), and <italic>h3</italic> 33 (26–39). Well-developed tritosternum 233 long, with paired laciniae. Palps five-segmented, chaetotaxy of palps 0–4–4–8–9, palp apotele two-tined with bifid tips. Chelicerae elongate 242 (237–249), expanded proximally 50 (45–56), marked constriction distally with small pointed moveable and fixed digits.</p><fig id="F8" position="float" orientation="portrait"><label>Figure 8.</label><caption><p>Female <italic><tp:taxon-name><tp:taxon-name-part taxon-name-part-type="genus" reg="Vitznyssus">Vitznyssus</tp:taxon-name-part><tp:taxon-name-part taxon-name-part-type="species" reg="erici">erici</tp:taxon-name-part></tp:taxon-name></italic> sp. n. (A) subcapitulum and palp, ventral aspect; (B) tritosternum; (C) chelicerae.</p></caption><graphic xmlns:xlink="http://www.w3.org/1999/xlink" xlink:href="zookeys-786-001-g008.jpg" position="float" orientation="portrait" xlink:type="simple" id="oo_231068.jpg"/></fig><p><bold><italic>Legs</italic></bold> (Figure <xref ref-type="fig" rid="F9">9</xref>). Excluding ambulacra, length of leg I 541 (483–591), leg II 520 (487–541), leg III 518 (512–521), and leg IV 615 (596–627). Setation of legs I–<!--PageBreak-->IV: coxae 2–2–2–1; trochanters 4–4–4–4; femora I (2–3/1,2/2–1), II (2–3/1,2/0–1), III (1–2/1,2/0–0), IV (1–2/1,2/0–0); genua I (2–2/1,2/1–1), II (2–2/0,2/0–2), III (2–2/0,2/0–2), IV (2–2/1,1/0–1); tibiae I (2–1/1,2/1–1), II (2–1/1,2/1–2), III (2–1/1,2/1–2), IV (2–1/1,2/1–2); tarsi 33–18–18–18. Leg setae are setiform with filamentous tip.</p><!--PageBreak--><p><bold><italic>Male and immatures</italic></bold>. Unknown.</p><fig id="F9" position="float" orientation="portrait"><label>Figure 9.</label><caption><p>Female <italic><tp:taxon-name><tp:taxon-name-part taxon-name-part-type="genus" reg="Vitznyssus">Vitznyssus</tp:taxon-name-part><tp:taxon-name-part taxon-name-part-type="species" reg="erici">erici</tp:taxon-name-part></tp:taxon-name></italic> sp. n. legs I–IV, coxae omitted.</p></caption><graphic xmlns:xlink="http://www.w3.org/1999/xlink" xlink:href="zookeys-786-001-g009.jpg" position="float" orientation="portrait" xlink:type="simple" id="oo_231069.jpg"/></fig></tp:treatment-sec><tp:treatment-sec sec-type="etymology" id="SECID0EE4AE"><title>Etymology.</title><p>This species is named after Eric Shewchuk, a close friend who has been beside me throughout the entirety of my studies on mites.</p></tp:treatment-sec><tp:treatment-sec sec-type="remarks" id="SECID0EJ4AE"><title>Remarks.</title><p>The female of <italic><tp:taxon-name><tp:taxon-name-part taxon-name-part-type="genus" reg="Vitznyssus">Vitznyssus</tp:taxon-name-part><tp:taxon-name-part taxon-name-part-type="species" reg="erici">erici</tp:taxon-name-part></tp:taxon-name></italic> sp. n. is most similar that of <italic><tp:taxon-name><tp:taxon-name-part taxon-name-part-type="genus" reg="Vitznyssus">V.</tp:taxon-name-part><tp:taxon-name-part taxon-name-part-type="species" reg="afrotis">afrotis</tp:taxon-name-part></tp:taxon-name></italic> Fain, which was described from the southern black bustard (<italic><tp:taxon-name><tp:taxon-name-part taxon-name-part-type="genus" reg="Afrotis">Afrotis</tp:taxon-name-part><tp:taxon-name-part taxon-name-part-type="species" reg="afra">afra</tp:taxon-name-part></tp:taxon-name></italic>) in South Africa (<xref ref-type="bibr" rid="B13">Fain 1966b</xref>). These two species are most similar in that they are large mites (at least 1000 µm long), and both have: one dorsal shield which is longer than wide and eroded along the margins, especially posterolaterally; sternal shield reduced, with seta <italic>st1</italic> on the shield; elongate and narrow genital shield; palp apotele two-tined with bifid tips; elongate tritosternum with two laciniae; elongate paranal setae anterior to anus, and elongate postanal setae present.</p><p>Female <italic><tp:taxon-name><tp:taxon-name-part taxon-name-part-type="genus" reg="Vitznyssus">V.</tp:taxon-name-part><tp:taxon-name-part taxon-name-part-type="species" reg="erici">erici</tp:taxon-name-part></tp:taxon-name></italic> differ from that of <italic><tp:taxon-name><tp:taxon-name-part taxon-name-part-type="genus" reg="Vitznyssus">V.</tp:taxon-name-part><tp:taxon-name-part taxon-name-part-type="species" reg="afrotis">afrotis</tp:taxon-name-part></tp:taxon-name></italic> by: the presence of irregular transverse lines on the podosomal shield, which are absent in <italic><tp:taxon-name><tp:taxon-name-part taxon-name-part-type="genus" reg="Vitznyssus">V.</tp:taxon-name-part><tp:taxon-name-part taxon-name-part-type="species" reg="afrotis">afrotis</tp:taxon-name-part></tp:taxon-name></italic>; the posterolateral margins of the podosomal shield are more eroded, invaginated and irregular than that of <italic><tp:taxon-name><tp:taxon-name-part taxon-name-part-type="genus" reg="Vitznyssus">V.</tp:taxon-name-part><tp:taxon-name-part taxon-name-part-type="species" reg="afrotis">afrotis</tp:taxon-name-part></tp:taxon-name></italic>; the anterior margin of the podosomal shield is broadly rounded with no setae in the integument anterior of the shield, the anterior margin is slightly eroded in <italic><tp:taxon-name><tp:taxon-name-part taxon-name-part-type="genus" reg="Vitznyssus">V.</tp:taxon-name-part><tp:taxon-name-part taxon-name-part-type="species" reg="afrotis">afrotis</tp:taxon-name-part></tp:taxon-name></italic> and a pair of setae are off the shield anteriorly; the sternal shield is larger, with a posteromedial projection, and lyrifissure <italic>iv1</italic> is on the shield, <italic><tp:taxon-name><tp:taxon-name-part taxon-name-part-type="genus" reg="Vitznyssus">V.</tp:taxon-name-part><tp:taxon-name-part taxon-name-part-type="species" reg="afrotis">afrotis</tp:taxon-name-part></tp:taxon-name></italic> sternal shield is smaller and without a posteromedial projection, <italic>iv1</italic> is off the shield; the genital shield margins are parallel and not flared posteriorly like they are in <italic><tp:taxon-name><tp:taxon-name-part taxon-name-part-type="genus" reg="Vitznyssus">V.</tp:taxon-name-part><tp:taxon-name-part taxon-name-part-type="species" reg="afrotis">afrotis</tp:taxon-name-part></tp:taxon-name></italic>; and by the absence of small accessory shieldlets on the dorsal or ventral hysterosoma, which are present in <italic><tp:taxon-name><tp:taxon-name-part taxon-name-part-type="genus" reg="Vitznyssus">V.</tp:taxon-name-part><tp:taxon-name-part taxon-name-part-type="species" reg="afrotis">afrotis</tp:taxon-name-part></tp:taxon-name></italic>. <xref ref-type="bibr" rid="B13">Fain (1966b)</xref> described <italic><tp:taxon-name><tp:taxon-name-part taxon-name-part-type="genus" reg="Vitznyssus">V.</tp:taxon-name-part><tp:taxon-name-part taxon-name-part-type="species" reg="afrotis">afrotis</tp:taxon-name-part></tp:taxon-name></italic> as lacking a sternal shield; however, the holotype and paratype specimens examined have a small narrow sternal shield with seta <italic>st1</italic> on the shield. Comparisons were made using the species description for <italic><tp:taxon-name><tp:taxon-name-part taxon-name-part-type="genus" reg="Vitznyssus">V.</tp:taxon-name-part><tp:taxon-name-part taxon-name-part-type="species" reg="afrotis">afrotis</tp:taxon-name-part></tp:taxon-name></italic> and examination of the holotype and paratype specimens loaned from the Royal Belgian Institute for Natural Sciences.</p><p>Including <italic><tp:taxon-name><tp:taxon-name-part taxon-name-part-type="genus" reg="Vitznyssus">V.</tp:taxon-name-part><tp:taxon-name-part taxon-name-part-type="species" reg="erici">erici</tp:taxon-name-part></tp:taxon-name></italic> there are now four <italic><tp:taxon-name><tp:taxon-name-part taxon-name-part-type="genus" reg="Vitznyssus">Vitznyssus</tp:taxon-name-part></tp:taxon-name></italic> species known from <tp:taxon-name><tp:taxon-name-part taxon-name-part-type="family">Otididae</tp:taxon-name-part></tp:taxon-name> (bustards) and four species known from <tp:taxon-name><tp:taxon-name-part taxon-name-part-type="family">Caprimulgidae</tp:taxon-name-part></tp:taxon-name> (nightjars) hosts. Bustards only occur in the Eastern Hemisphere, while nightjars are broadly distributed in both hemispheres. Considering the geographic distribution of these mites and the disparate host bird orders, the monophyly of the genus and species boundaries should be investigated using molecular markers and morphometric analyses.</p><p>The common nighthawk (<italic><tp:taxon-name><tp:taxon-name-part taxon-name-part-type="genus" reg="Chordeiles">Chordeiles</tp:taxon-name-part><tp:taxon-name-part taxon-name-part-type="species" reg="minor">minor</tp:taxon-name-part></tp:taxon-name></italic>) has been a focus for studies of ectoparasites in Manitoba (<xref ref-type="bibr" rid="B16">Galloway 2006</xref>, <xref ref-type="bibr" rid="B17">Galloway and Lamb 2015</xref>). Despite the apparent decline in populations of common nighthawk in the province (<xref ref-type="bibr" rid="B27">Taylor 1996</xref>), these birds are frequently submitted to rehabilitation hospitals. However, using the methods described here, nasal mites are either rare or rarely collected. Out of 138 common nighthawks examined for this study since 1999, nasal mites were collected from only one. The conservation status of this mite certainly deserves consideration.</p></tp:treatment-sec><ref-list><ref id="B13"><mixed-citation xmlns:xlink="http://www.w3.org/1999/xlink" xlink:type="simple"><person-group><name name-style="western"><surname>Fain</surname><given-names>A</given-names></name></person-group> (<year>1966b</year>) <article-title>Notes sur quelques <tp:taxon-name><tp:taxon-name-part taxon-name-part-type="family">Rhinonyssidae</tp:taxon-name-part></tp:taxon-name> (<tp:taxon-name><tp:taxon-name-part taxon-name-part-type="subclass">Acari</tp:taxon-name-part></tp:taxon-name>: <tp:taxon-name><tp:taxon-name-part taxon-name-part-type="order">Mesostigmata</tp:taxon-name-part></tp:taxon-name>).</article-title><source>Revue de Zoologie et de Botanique Africaines</source><volume>74</volume>: <fpage>83</fpage>–<lpage>96</lpage>.</mixed-citation></ref><ref id="B16"><mixed-citation xmlns:xlink="http://www.w3.org/1999/xlink" xlink:type="simple"><person-group><name name-style="western"><surname>Galloway</surname><given-names>TD</given-names></name></person-group> (<year>2006</year>) <article-title>Ectoparasites (<tp:taxon-name><tp:taxon-name-part taxon-name-part-type="order">Phthiraptera</tp:taxon-name-part></tp:taxon-name>: <tp:taxon-name><tp:taxon-name-part taxon-name-part-type="family">Philopteridae</tp:taxon-name-part></tp:taxon-name>; <tp:taxon-name><tp:taxon-name-part taxon-name-part-type="subclass">Acari</tp:taxon-name-part></tp:taxon-name>: <tp:taxon-name><tp:taxon-name-part taxon-name-part-type="family">Ixodidae</tp:taxon-name-part></tp:taxon-name>) of common nighthawk, <italic><tp:taxon-name><tp:taxon-name-part taxon-name-part-type="genus">Chordeiles</tp:taxon-name-part><tp:taxon-name-part taxon-name-part-type="species">minor</tp:taxon-name-part></tp:taxon-name></italic>, and whip-poor-will, <italic><tp:taxon-name><tp:taxon-name-part taxon-name-part-type="genus">Caprimulges</tp:taxon-name-part><tp:taxon-name-part taxon-name-part-type="species">vociferus</tp:taxon-name-part></tp:taxon-name></italic> (<tp:taxon-name><tp:taxon-name-part taxon-name-part-type="order">Caprimulgiformes</tp:taxon-name-part></tp:taxon-name>: <tp:taxon-name><tp:taxon-name-part taxon-name-part-type="family">Caprimulgidae</tp:taxon-name-part></tp:taxon-name>), in Manitoba.</article-title><source>Journal of the Entomological Society of Manitoba</source><volume>137</volume>: <fpage>5</fpage>–<lpage>11</lpage>.</mixed-citation></ref><ref id="B17"><mixed-citation xmlns:xlink="http://www.w3.org/1999/xlink" xlink:type="simple"><person-group><name name-style="western"><surname>Galloway</surname><given-names>TD</given-names></name><name name-style="western"><surname>Lamb</surname><given-names>RJ</given-names></name></person-group> (<year>2015</year>) <article-title>Abundance and stability of populations of a chewing louse, <italic><tp:taxon-name><tp:taxon-name-part taxon-name-part-type="genus">Mulcticola</tp:taxon-name-part><tp:taxon-name-part taxon-name-part-type="species">macrocephalus</tp:taxon-name-part></tp:taxon-name></italic> (<tp:taxon-name><tp:taxon-name-part taxon-name-part-type="order">Phthiraptera</tp:taxon-name-part></tp:taxon-name>: <tp:taxon-name><tp:taxon-name-part taxon-name-part-type="family">Philopteridae</tp:taxon-name-part></tp:taxon-name>), on common nighthawks, <italic><tp:taxon-name><tp:taxon-name-part taxon-name-part-type="genus">Chordeiles</tp:taxon-name-part><tp:taxon-name-part taxon-name-part-type="species">minor</tp:taxon-name-part></tp:taxon-name></italic> (<tp:taxon-name><tp:taxon-name-part taxon-name-part-type="order">Caprimulgiformes</tp:taxon-name-part></tp:taxon-name>: <tp:taxon-name><tp:taxon-name-part taxon-name-part-type="family">Caprimulgidae</tp:taxon-name-part></tp:taxon-name>) in Manitoba, Canada.</article-title><source>The Canadian Entomologist</source><volume>147</volume>: <fpage>723</fpage>–<lpage>731</lpage>. <ext-link xlink:type="simple" ext-link-type="doi" xlink:href="10.4039/tce.2014.85">https://doi.org/10.4039/tce.2014.85</ext-link></mixed-citation></ref><ref id="B27"><mixed-citation xmlns:xlink="http://www.w3.org/1999/xlink" xlink:type="simple"><person-group><name name-style="western"><surname>Taylor</surname><given-names>P</given-names></name></person-group> (<year>1996</year>) <article-title>Apparent decline of migrant common nighthawks near Pinawa, Manitoba.</article-title><source>Blue Jay</source><volume>54</volume>: <fpage>35</fpage>–<lpage>38</lpage>.</mixed-citation></ref></ref-list></tp:taxon-treatment>
